# Supplementary material for: A seasonal bird occurrence dataset from Karataş Lake (Burdur, Turkey) with associated NDVI and climate data, 2021 to 2022
Source: Biodivers Data J. 2026 Jun 17;14:e200154. doi: 10.3897/BDJ.14.e200154 (PMC13294681; doi:10.3897/BDJ.14.e200154)
Supplement: Supplementary material 1 — NDVI and climatic data for Lake Karataş. [file bdj-14-e200154-s001.xlsx]

## Sheet: Data_season
Season	Mean NDVI	Mean Temperature (°C)	Mean Precipitation (mm)
Spring	0.076377	14.6	41
Summer	0.141768	32.55	4.5
Autumn	0.148206	21.77	21.33
Winter	0.105202	8.9	106.67
