# Supplementary material for: A seasonal bird occurrence dataset from Karataş Lake (Burdur, Turkey) with associated NDVI and climate data, 2021 to 2022
Source: Biodivers Data J. 2026 Jun 17;14:e200154. doi: 10.3897/BDJ.14.e200154 (PMC13294681; doi:10.3897/BDJ.14.e200154)
Supplement: Supplementary material 2 — Long-term (2017–2024) NDVI data for Lake Karataş. [file bdj-14-e200154-s002.xlsx]

## Sheet: Long-term NDVI averages 
Years	Mean NDVI
2017	0.0705367
2018	0.0835996
2019	0.139763
2020	0.12615
2021	0.14943
2022	0.159452
2023	0.171153
2024	0.129377
